# Supplementary material for: Outbreak of severe community-acquired bacterial infections among children in North Rhine-Westphalia (Germany), October to December 2022
Source: Infection. 2024 Feb 16;52(3):1099–111. doi: 10.1007/s15010-023-02165-x (PMC11143032; doi:10.1007/s15010-023-02165-x)
Supplement: Supplementary file 2 — Supplementary table 3 (XLSX 23 KB). Excel file containing monthly NRW case numbers, incidence rates, and incidence rate ratios with 95 % confidence intervals from the national reference laboratories [file 15010_2023_2165_MOESM2_ESM.xlsx]

## Sheet: incidence rates and IRRs
year	month	inc_StrepA	inc_StrepA_average_2016_2019	CI_lower_inc_StrepA_average_2016_2019	CI_upper_inc_StrepA_average_2016_2019	inc_Pneu	inc_Pneu_average_2016_2019	CI_lower_inc_Pneu_average_2016_2019	CI_upper_inc_Pneu_average_2016_2019	inc_Men	inc_Men_average_2016_2019	CI_lower_inc_Men_average_2016_2019	CI_upper_inc_Men_average_2016_2019	inc_HiB	inc_HiB_average_2016_2019	CI_lower_inc_HiB_average_2016_2019	CI_upper_inc_HiB_average_2016_2019	IRR_StrepA	CI_upper_IRR_StrepA	CI_lower_IRR_StrepA	IRR_Pneu	CI_upper_IRR_Pneu	CI_lower_IRR_Pneu	IRR_Men	CI_upper_IRR_Men	CI_lower_IRR_Men	IRR_HiB	CI_upper_IRR_HiB	CI_lower_IRR_HiB	incidence_rate_cum	incidence_cum_average_2016_2019	IRR_cum
2020	1	4.62747	5.83417	1.89434	13.615	15.0792	24.0811	14.4984	37.6055	0.797841	1.00589	0.482364	1.84987	6.18326	6.23653	1.69925	15.968	0.793167	2.44278	0.33988	0.626185	1.04006	0.400983	0.793167	1.65402	0.431295	0.991459	3.63882	0.387228	26.6878	37.1577	0.718231
2020	2	13.8824	8.16784	3.28389	16.8289	35.1848	21.5462	12.5515	34.4976	1.19676	0.704124	0.283094	1.45077	0	12.4731	5.38498	24.5769	1.69964	4.22743	0.824916	1.63299	2.80324	1.01992	1.69964	4.22743	0.824916	0	0	0	50.264	42.8912	1.17189
2020	3	13.8824	4.66734	1.2717	11.9502	15.0792	41.825	28.7904	58.7378	0.797841	1.40825	0.769903	2.3628	12.3665	4.6774	0.964589	13.6693	2.97438	10.9164	1.16169	0.36053	0.523757	0.25672	0.566548	1.03629	0.337667	2.64389	12.8205	0.904691	42.126	52.578	0.80121
2020	4	0	4.66734	1.2717	11.9502	10.0528	16.4765	8.77305	28.1753	0.39892	0.704124	0.283094	1.45077	0	1.55913	0.0394772	8.68693	0	0	0	0.610129	1.14587	0.356794	0.566548	1.40914	0.274972	0	0	0	10.4517	23.4071	0.446519
2020	5	0	3.5005	0.721886	10.23	0	24.0811	14.4984	37.6055	0	0.402357	0.109629	1.03019	0	4.6774	0.964589	13.6693	0	0	0	0	0	0	0	0	0	0	0	0	0	32.6613	0
2020	6	0	4.66734	1.2717	11.9502	0	5.0697	1.38133	12.9804	0	0.502946	0.163306	1.17371	0	4.6774	0.964589	13.6693	0	0	0	0	0	0	0	0	0	0	0	0	0	14.9174	0
2020	7	4.62747	0	0	4.30431	5.0264	8.87197	3.56699	18.2797	0	0.301768	0.0622315	0.881893	0	6.23653	1.69925	15.968			1.07508	0.566548	1.40914	0.274972	0	0	0	0	0	0	9.65387	15.4103	0.626457
2020	8	0	1.16683	0.0295443	6.50118	5.0264	10.1394	4.37747	19.9786	0	0.301768	0.0622315	0.881893	0	4.6774	0.964589	13.6693	0	0	0	0.495729	1.14824	0.251588	0	0	0	0	0	0	5.0264	16.2854	0.308644
2020	9	0	1.16683	0.0295443	6.50118	0	22.8136	13.5208	36.0554	0.39892	0.502946	0.163306	1.17371	6.18326	4.6774	0.964589	13.6693	0	0	0	0	0	0	0.793167	2.44278	0.33988	1.32195	6.41026	0.452346	6.58218	29.1608	0.22572
2020	10	0	2.33367	0.282619	8.43002	25.132	21.5462	12.5515	34.4976	0	0.804714	0.347418	1.58561	6.18326	4.6774	0.964589	13.6693	0	0	0	1.16642	2.00231	0.728514	0	0	0	1.32195	6.41026	0.452346	31.3152	29.362	1.06652
2020	11	0	7.00101	2.56924	15.2382	15.0792	17.7439	9.70077	29.7713	0	1.00589	0.482364	1.84987	6.18326	3.11827	0.377638	11.2643	0	0	0	0.849822	1.55443	0.506501	0	0	0	1.98292	16.3735	0.548928	21.2624	28.8691	0.736512
2020	12	0	3.5005	0.721886	10.23	15.0792	20.2788	11.5911	32.9315	0.39892	0.704124	0.283094	1.45077	0	7.79566	2.53124	18.1925	0	0	0	0.743594	1.30093	0.457896	0.566548	1.40914	0.274972	0	0	0	15.4781	32.2791	0.479509
2021	1	0	5.83417	1.89434	13.615	0	24.0811	14.4984	37.6055	0	1.00589	0.482364	1.84987	12.3267	6.23653	1.69925	15.968	0	0	0	0	0	0	0	0	0	1.97653	7.2542	0.771964	12.3267	37.1577	0.331741
2021	2	0	8.16784	3.28389	16.8289	0	21.5462	12.5515	34.4976	0	0.704124	0.283094	1.45077	0	12.4731	5.38498	24.5769	0	0	0	0	0	0	0	0	0	0	0	0	0	42.8912	0
2021	3	0	4.66734	1.2717	11.9502	0	41.825	28.7904	58.7378	0	1.40825	0.769903	2.3628	0	4.6774	0.964589	13.6693	0	0	0	0	0	0	0	0	0	0	0	0	0	52.578	0
2021	4	0	4.66734	1.2717	11.9502	0	16.4765	8.77305	28.1753	0.397636	0.704124	0.283094	1.45077	6.16336	1.55913	0.0394772	8.68693	0	0	0	0	0	0	0.564724	1.40461	0.274087	3.95307	156.124	0.709498	6.56099	23.4071	0.280299
2021	5	0	3.5005	0.721886	10.23	5.01021	24.0811	14.4984	37.6055	0	0.402357	0.109629	1.03019	0	4.6774	0.964589	13.6693	0	0	0	0.208056	0.345571	0.133231	0	0	0	0	0	0	5.01021	32.6613	0.153399
2021	6	0	4.66734	1.2717	11.9502	0	5.0697	1.38133	12.9804	0.397636	0.502946	0.163306	1.17371	6.16336	4.6774	0.964589	13.6693	0	0	0	0	0	0	0.790613	2.43492	0.338786	1.31769	6.38962	0.450889	6.56099	14.9174	0.439822
2021	7	0	0	0	4.30431	0	8.87197	3.56699	18.2797	0.397636	0.301768	0.0622315	0.881893	6.16336	6.23653	1.69925	15.968			0	0	0	0	1.31769	6.38962	0.450889	0.988267	3.6271	0.385982	6.56099	15.4103	0.425755
2021	8	0	1.16683	0.0295443	6.50118	5.01021	10.1394	4.37747	19.9786	0.795272	0.301768	0.0622315	0.881893	6.16336	4.6774	0.964589	13.6693	0	0	0	0.494133	1.14455	0.250778	2.63538	12.7792	0.901778	1.31769	6.38962	0.450889	11.9688	16.2854	0.734943
2021	9	0	1.16683	0.0295443	6.50118	35.0715	22.8136	13.5208	36.0554	0	0.502946	0.163306	1.17371	6.16336	4.6774	0.964589	13.6693	0	0	0	1.5373	2.59389	0.972712	0	0	0	1.31769	6.38962	0.450889	41.2348	29.1608	1.41405
2021	10	0	2.33367	0.282619	8.43002	35.0715	21.5462	12.5515	34.4976	0	0.804714	0.347418	1.58561	18.4901	4.6774	0.964589	13.6693	0	0	0	1.62773	2.79421	1.01664	0	0	0	3.95307	19.1689	1.35267	53.5616	29.362	1.82418
2021	11	0	7.00101	2.56924	15.2382	30.0613	17.7439	9.70077	29.7713	0.397636	1.00589	0.482364	1.84987	12.3267	3.11827	0.377638	11.2643	0	0	0	1.69417	3.09885	1.00974	0.395307	0.824347	0.214953	3.95307	32.6417	1.09432	42.7856	28.8691	1.48206
2021	12	0	3.5005	0.721886	10.23	0	20.2788	11.5911	32.9315	0	0.704124	0.283094	1.45077	12.3267	7.79566	2.53124	18.1925	0	0	0	0	0	0	0	0	0	1.58123	4.86984	0.677572	12.3267	32.2791	0.381879
2022	1	4.57785	5.83417	1.89434	13.615	9.94497	24.0811	14.4984	37.6055	0	1.00589	0.482364	1.84987	12.2339	6.23653	1.69925	15.968	0.78466	2.41659	0.336235	0.412979	0.685937	0.264455	0	0	0	1.96165	7.19958	0.766151	26.7567	37.1577	0.720086
2022	2	4.57785	8.16784	3.28389	16.8289	14.9175	21.5462	12.5515	34.4976	0	0.704124	0.283094	1.45077	6.11695	12.4731	5.38498	24.5769	0.560472	1.39403	0.272023	0.692347	1.1885	0.432421	0	0	0	0.490413	1.13593	0.24889	25.6123	42.8912	0.597144
2022	3	0	4.66734	1.2717	11.9502	14.9175	41.825	28.7904	58.7378	0	1.40825	0.769903	2.3628	6.11695	4.6774	0.964589	13.6693	0	0	0	0.356664	0.51814	0.253967	0	0	0	1.30777	6.34151	0.447494	21.0344	52.578	0.400061
2022	4	0	4.66734	1.2717	11.9502	9.94497	16.4765	8.77305	28.1753	0	0.704124	0.283094	1.45077	6.11695	1.55913	0.0394772	8.68693	0	0	0	0.603585	1.13358	0.352967	0	0	0	3.9233	154.949	0.704156	16.0619	23.4071	0.686198
2022	5	0	3.5005	0.721886	10.23	14.9175	24.0811	14.4984	37.6055	0.394642	0.402357	0.109629	1.03019	6.11695	4.6774	0.964589	13.6693	0	0	0	0.619469	1.02891	0.396682	0.980825	3.59979	0.383075	1.30777	6.34151	0.447494	21.4291	32.6613	0.656099
2022	6	0	4.66734	1.2717	11.9502	9.94497	5.0697	1.38133	12.9804	0.789284	0.502946	0.163306	1.17371	6.11695	4.6774	0.964589	13.6693	0	0	0	1.96165	7.19958	0.766151	1.56932	4.83317	0.67247	1.30777	6.34151	0.447494	16.8512	14.9174	1.12964
2022	7	4.57785	0	0	4.30431	24.8624	8.87197	3.56699	18.2797	0.394642	0.301768	0.0622315	0.881893	12.2339	6.23653	1.69925	15.968			1.06355	2.80236	6.97015	1.36012	1.30777	6.34151	0.447494	1.96165	7.19958	0.766151	42.0688	15.4103	2.72992
2022	8	4.57785	1.16683	0.0295443	6.50118	14.9175	10.1394	4.37747	19.9786	0.394642	0.301768	0.0622315	0.881893	6.11695	4.6774	0.964589	13.6693	3.9233	154.949	0.704156	1.47124	3.40778	0.74667	1.30777	6.34151	0.447494	1.30777	6.34151	0.447494	26.0069	16.2854	1.59695
2022	9	9.15569	1.16683	0.0295443	6.50118	24.8624	22.8136	13.5208	36.0554	0.789284	0.502946	0.163306	1.17371	12.2339	4.6774	0.964589	13.6693	7.8466	309.897	1.40831	1.08981	1.83883	0.689562	1.56932	4.83317	0.67247	2.61553	12.683	0.894988	47.0413	29.1608	1.61317
2022	10	0	2.33367	0.282619	8.43002	9.94497	21.5462	12.5515	34.4976	0	0.804714	0.347418	1.58561	12.2339	4.6774	0.964589	13.6693	0	0	0	0.461565	0.792336	0.28828	0	0	0	2.61553	12.683	0.894988	22.1789	29.362	0.75536
2022	11	13.7335	7.00101	2.56924	15.2382	24.8624	17.7439	9.70077	29.7713	0	1.00589	0.482364	1.84987	24.4678	3.11827	0.377638	11.2643	1.96165	5.34536	0.901254	1.40118	2.56293	0.835114	0	0	0	7.8466	64.7917	2.17216	63.0638	28.8691	2.18447
2022	12	64.0898	3.5005	0.721886	10.23	54.6974	20.2788	11.5911	32.9315	1.18393	0.704124	0.283094	1.45077	0	7.79566	2.53124	18.1925	18.3087	88.7811	6.26492	2.69727	4.71892	1.66094	1.68142	4.18209	0.816069	0	0	0	119.971	32.2791	3.71668
2023	1	41.2006	5.83417	1.89434	13.615	34.8074	24.0811	14.4984	37.6055	0.394642	1.00589	0.482364	1.84987	18.3508	6.23653	1.69925	15.968	7.06194	21.7493	3.02612	1.44543	2.40078	0.925592	0.39233	0.81814	0.213335	2.94248	10.7994	1.14923	94.7535	37.1577	2.55004
2023	2	59.512	8.16784	3.28389	16.8289	69.6148	21.5462	12.5515	34.4976	0.394642	0.704124	0.283094	1.45077	18.3508	12.4731	5.38498	24.5769	7.28613	18.1224	3.5363	3.23095	5.54635	2.01796	0.560472	1.39403	0.272023	1.47124	3.40778	0.74667	147.872	42.8912	3.44761
2023	3	68.6677	4.66734	1.2717	11.9502	29.8349	41.825	28.7904	58.7378	2.36785	1.40825	0.769903	2.3628	6.11695	4.6774	0.964589	13.6693	14.7124	53.9968	5.74613	0.713328	1.03628	0.507934	1.68142	3.07552	1.00214	1.30777	6.34151	0.447494	106.987	52.578	2.03483

## Sheet: legend
inc_StrepA	incidence rate of S. pyogenes per 100.000 child years
inc_StrepA_average_2016_2019	average incidence rate of S. pyogenes per 100.000 child years from 2016 - 2019
CI_lower_inc_StrepA_average_2016_2019	lower confidence limit of average incidence rate of S. pyogenes per 100.000 child years from 2016 - 2019
CI_upper_inc_StrepA_average_2016_2019	upper confidence limit of average incidence rate of S. pyogenes per 100.000 child years from 2016 - 2019
inc_Pneu	incidence rate of S. pneumoniae per 100.000 child years
inc_Pneu_average_2016_2019	average incidence rate of S. pneumoniae per 100.000 child years from 2016 - 2019
CI_lower_inc_Pneu_average_2016_2019	lower confidence limit of average incidence rate of S. pneumoniae per 100.000 child years from 2016 - 2019
CI_upper_inc_Pneu_average_2016_2019	upper confidence limit of average incidence rate of S. pneumoniae per 100.000 child years from 2016 - 2019
inc_Men	incidence rate of N. meningitidis per 100.000 child years
inc_Men_average_2016_2019	average incidence rate of N. meningitidis per 100.000 child years from 2016 - 2019
CI_lower_inc_Men_average_2016_2019	lower confidence limit of average incidence rate of N. meningitidis per 100.000 child years from 2016 - 2019
CI_upper_inc_Men_average_2016_2019	upper confidence limit of average incidence rate of N. meningitidis per 100.000 child years from 2016 - 2019
inc_HiB	incidence rate of H. influenzae per 100.000 child years
inc_HiB_average_2016_2019	average incidence rate of H. influenzae per 100.000 child years from 2016 - 2019
CI_lower_inc_HiB_average_2016_2019	lower confidence limit of average incidence rate of H. influenzae per 100.000 child years from 2016 - 2019
CI_upper_inc_HiB_average_2016_2019	upper confidence limit of average incidence rate of H. influenzae per 100.000 child years from 2016 - 2019
IRR_StrepA	monthly incidence rate ratio of S. pyogenes (reference period: 2016 - 2019)
CI_upper_IRR_StrepA	upper confidence limit of IRR of S. pyogenes
CI_lower_IRR_StrepA	lower confidence limit of IRR of S. pyogenes
IRR_Pneu	monthly incidence rate ratio of S. pneumoniae (reference period: 2016 - 2019)
CI_upper_IRR_Pneu	upper confidence limit of IRR of S. pneumoniae
CI_lower_IRR_Pneu	lower confidence limit of IRR of S. pneumoniae
IRR_Men	monthly incidence rate ratio of N. meningitidis (reference period: 2016 - 2019)
CI_upper_IRR_Men	upper confidence limit of IRR of N. meningitidis
CI_lower_IRR_Men	lower confidence limit of IRR of N. meningitidis
IRR_HiB	monthly incidence rate ratio of H. influenzae (reference period: 2016 - 2019)
CI_upper_IRR_HiB	upper confidence limit of IRR of H. influenzae
CI_lower_IRR_HiB	lower confidence limit of IRR of H. influenzae
